# Supplementary material for: Involvement of NO in V-ATPase Regulation in Cucumber Roots under Control and Cadmium Stress Conditions
Source: Plants (Basel). 2023 Aug 7;12(15):2884. doi: 10.3390/plants12152884 (PMC10420687; doi:10.3390/plants12152884)
Supplement: Supplementary file 1 [file plants-12-02884-s001.zip]

Archive with 1 entries (1 files):
- plants-2541549-supplementary.pdf
